# Supplementary material for: Fully Bio-Based Blends of Poly (Pentamethylene Furanoate) and Poly (Hexamethylene Furanoate) for Sustainable and Flexible Packaging
Source: Polymers (Basel). 2024 Aug 19;16(16):2342. doi: 10.3390/polym16162342 (PMC11360354; doi:10.3390/polym16162342)
Supplement: Supplementary file 1 [file polymers-16-02342-s001.zip]

Archive with 1 entries (1 files):
- polymers-3153090-supplementary-update.pdf
